# Supplementary material for: Evaluation of Macular Retinal Vessels and Histological Changes in Two Cases of COVID-19
Source: Biomedicines. 2021 Oct 26;9(11):1546. doi: 10.3390/biomedicines9111546 (PMC8615149; doi:10.3390/biomedicines9111546)
Supplement: Supplementary file 1 [file biomedicines-09-01546-s001.zip]

Archive with 1 entries (1 files):
- biomedicines-1400764-supplementary.pdf
